# Supplementary material for: Association between Intracellular Calcium Signaling and Tumor Recurrence in Human Non-Functioning Pituitary Adenomas
Source: Int J Mol Sci. 2024 Apr 3;25(7):3968. doi: 10.3390/ijms25073968 (PMC11011867; doi:10.3390/ijms25073968)
Supplement: Supplementary file 1 [file ijms-25-03968-s001.zip]

Archive with 1 entries (1 files):
- ijms-2909217-supplementary.pdf
